# Supplementary material for: A Novel Multiplex LAMP Assay for the Detection of Respiratory Human Adenoviruses
Source: Int J Mol Sci. 2024 Jun 29;25(13):7215. doi: 10.3390/ijms25137215 (PMC11241107; doi:10.3390/ijms25137215)
Supplement: Supplementary file 1 [file ijms-25-07215-s001.zip]

Archive with 1 entries (1 files):
- ijms-3042783-supplementary.pdf
